# Supplementary material for: Component library creation and pixel array generation with micromilled droplet microfluidics
Source: Microsyst Nanoeng. 2025 Jan 14;11:6. doi: 10.1038/s41378-024-00839-6 (PMC11733136; doi:10.1038/s41378-024-00839-6)
Supplement: Supplementary file 2 — Experimental Planning Template Datasheet [file 41378_2024_839_MOESM2_ESM.xlsx]

## Sheet: Protein Engineering Screening
Protocol: Protein Engineering Screening
Date:
Key:
	Fill-in
	Calculation
1) Transform mutagensis library into cells (off-chip).
2) Encapsulate cells in droplets.
2A) Set flow rates to yield droplets with ~100 um diameter.
	Media Flow Rate	10	uL/min
	Oil Flow Rate	20	uL/min
	Droplet Count	100
	Number of Frames in Video	200
	Video Frames per Second	550
	Droplet Generation Rate	275	Hz
	Droplet Volume	0.606061	nL
	Droplet Diameter	104.996	um
2B) Calculate required droplet cell concentration.
	Poisson Frequency	0.1	cells/droplet
	Droplet Cell Concentration	165	cells/uL
2C) Measure Optical Density (OD) of cell culture and dilute cells in media.
	Optical Density	1.13	OD
	OD Cell Concentration Conversion Factor	288000000	cells/mL/OD
	Cell Culture Concentration	325440	cells/uL
	1st Dilutation Factor	50
	Diluted Cell:Media Volume	1000	uL
	Cell Culture Volume	20	uL
	Media Volume	980	uL
	1st Dilution Cell Concentration	6508.8	cells/uL
	Diluted Cell:Media Volume	3	mL
	Cell Culture Volume	76.0509	uL
	Media Volume	2.92395	mL
2D) Generate droplets and note the final droplet diameter.
	Media Flow Rate	10	uL/min
	Oil Flow Rate	20	uL/min
	Droplet Count	101
	Number of Frames in Video	200
	Video Frames per Second	550	fps
	Droplet Generation Rate	277.75	Hz
	Droplet Volume	0.60006	nL
	Droplet Diameter	104.648	um
3) Incubate droplets.
	Incubator Temperature	37	deg C
	Incubation Start Time	09:00:00
	Incubation End Time	15:00:00
	Droplet Incubation Time	6	Hours
4) Picoinject fluorogenic substrate into droplets.
	Oil Pressure	80	kPa
	Droplet Pressure	80	kPa
	Picoinjection Fluid Pressure	60	kPa
	Droplet Reinjection Rate	105	Hz
	Picoinjected Droplet Diameter	131	um
	Percent Increase between Droplet Diameters	25.1812	%
5) Incubate droplets.
	Incubator Temperature	37	deg C
	Incubation Start Time	19:00:00
	Incubation End Time	07:00:00
	Droplet Incubation Time	12	Hours
6) Reinject droplets into single-channel fluorescence-activated droplet sorting device.
	Droplet Flow Rate	5	uL/min
	Oil Flow Rate	20	uL/min
	Laser Intensity	0.5
	Sorting Threshold	0.8	V
	Fluoresnce Data Processing and Sorting Delay	100	ms
	Upconverter Voltage	200	V
7) Sequence positively sorted droplets (off-chip).

## Sheet: Genetic Circuit Screening
Protocol: Genetic Circuit Screening
Date:
Key:
	Fill-in
	Calculation
1) Transform mutagensis library into cells (off-chip).
2) Encapsulate plasmids in droplets.
2A) Set flow rates to yield droplets with ~100 um diameter.
	Cell-Free Mix Flow Rate	10	uL/min
	Oil Flow Rate	20	uL/min
	Droplet Count	100
	Number of Frames in Video	200
	Video Frames per Second	550
	Droplet Generation Rate	275	Hz
	Droplet Volume	0.606061	nL
	Droplet Diameter	104.996	um
2B) Calculate required droplet plasmid concentration.
	Poisson Frequency	0.1	plasmids/droplet
	Droplet Plasmid Concentration	165	plasmids/uL
2C) Dilute plasmid.
	Plasmid Concentration	10	nM
	Plasmid Concentration	6.02e+09	plasmid/uL
	1st Dilutation Factor	500
	Total Diluted Plasmid:Mix Volume	1000	uL
	Plasmid Volume	2	uL
	Mix Volume	998	uL
	1st Dilution Concentration	1.204e+07	plasmid/uL
	2nd Dilutation Factor	500
	Total Diluted Plasmid:Mix Volume	1000	uL
	Plasmid Volume (From 1st Dilution)	2	uL
	Mix Volume	998	uL
	2nd Dilution Concentration	24080	plasmid/uL
	Diluted Cell:Media Volume	3	mL
	Cell Culture Volume	20.5565	uL
	Media Volume	2.97944	mL
2D) Generate droplets and note the final droplet diameter.
	Cell-Free Mix Flow Rate	10	uL/min
	Oil Flow Rate	20	uL/min
	Droplet Count	101
	Number of Frames in Video	200
	Video Frames per Second	550	fps
	Droplet Generation Rate	277.75	Hz
	Droplet Volume	0.60006	nL
	Droplet Diameter	104.648	um
3) Incubate droplets.
	Incubator Temperature	37	deg C
	Incubation Start Time	09:00:00
	Incubation End Time	15:00:00
	Droplet Incubation Time	6	Hours
4) Picoinject in vitro transcription and translation reagent into droplets.
	Oil Pressure	80	kPa
	Droplet Pressure	80	kPa
	Picoinjection Fluid Pressure	60	kPa
	Droplet Reinjection Rate	105	Hz
	Picoinjected Droplet Diameter	130	um
	Percent Increase between Droplet Diameters	24.2257	%
5) Incubate droplets.
	Incubator Temperature	37	deg C
	Incubation Start Time	19:00:00
	Incubation End Time	07:00:00
	Droplet Incubation Time	12	Hours
6) Picoinject fluorogenic substrate into droplets.
	Oil Pressure	80	kPa
	Droplet Pressure	80	kPa
	Picoinjection Fluid Pressure	60	kPa
	Droplet Reinjection Rate	105	Hz
	Picoinjected Droplet Diameter	160	um
	Percent Increase between Droplet Diameters	23.0769	%
7) Incubate droplets.
	Incubator Temperature	37	deg C
	Incubation Start Time	07:00:00
	Incubation End Time	11:00:00
	Droplet Incubation Time	4	Hours
8) Reinject droplets into single-channel fluorescence-activated droplet sorting and anchor grid device.
	Droplet Flow Rate	5	uL/min
	Oil Flow Rate	20	uL/min
	Laser Intensity	0.5
	Sorting Threshold	0.8	V
	Fluoresnce Data Processing and Sorting Delay	100	ms
	Upconverter Voltage	200	V
