# Supplementary material for: Component library creation and pixel array generation with micromilled droplet microfluidics
Source: Microsyst Nanoeng. 2025 Jan 14;11:6. doi: 10.1038/s41378-024-00839-6 (PMC11733136; doi:10.1038/s41378-024-00839-6)
Supplement: Supplementary file 3 — Supplemental Material Videos [file 41378_2024_839_MOESM3_ESM.zip]

Archive with 12 entries (12 files):
- 2023_anchoring.f3d
- 2023_anchoring_200FPS_slowed_to_25FPS.mov
- 2023_droplet_generator.f3d
- 2023_picoinjector.f3d
- 2023_reinjection_400FPS_slowed_to_25FPS.mov
- 2023_single_channel_fluorescence_sensing.f3d
- 2023_single_channel_fluorescence_sensing_400FPS_slowed_to_25FPS.mov
- 2023_single_channel_sorter.f3d
- 2023_software_tutorial.mp4
- 2023_sorting_386FPS_slowed_to_25FPS.mov
- 2023_triple_channel_fluorescence_sensing.f3d
- 2023_triple_channel_sorter.f3d
